# Supplementary material for: Molecular Basis of Interchain Disulfide Bond Formation in BMP-9 and BMP-10
Source: J Mol Biol. Author manuscript; Available in PMC 2025 Jun 9. (PMC12148503; doi:10.1016/j.jmb.2025.168935)
Supplement: Supplemental Info [file NIHMS2083811-supplement-Supplemental_Info.zip]

Archive with 2 entries (2 files):
- 1-s2.0-S0022283625000014-mmc1.mp4
- 1-s2.0-S0022283625000014-mmc2.pdf
